# Supplementary material for: Association of a placental Interleukin-6 genetic variant (rs1800796) with DNA methylation, gene expression and risk of acute chorioamnionitis
Source: BMC Med Genet. 2019 Feb 22;20:36. doi: 10.1186/s12881-019-0768-0 (PMC6387541; doi:10.1186/s12881-019-0768-0)
Supplement: Supplementary file 2 — Table S1. Table listing the allele counts and frequencies of the SNPs used in the statistical analyses. Table S2. Table listing the counts per genotype for IL6 SNPs based on the three clusters. (XLSX 20 kb) [file 12881_2019_768_MOESM2_ESM.xlsx]

## Sheet: Table S1
Table S1. Allele counts and frequencies for the SNPs used in the study
Marker	Alleles	Count		Frequency		p-value	OR
		aCA	non-aCA	aCA	non-aCA
rs1800450	C	115	342	0.809	0.868	0.098	0.648
	T	27	52	0.19	0.131
rs3804099	A	84	227	0.591549	0.576142	0.767	1.06
	G	58	167	0.408451	0.423858
rs1554973	C	37	84	0.260563	0.591549	0.244	1.299
	T	105	310	0.739437	0.786802
rs2149356	A	48	129	0.338028	0.327411	0.835	1.048
	C	94	265	0.661972	0.672589
rs5744105	C	69	160	0.492857	0.416667	0.135	1.36
	G	71	224	0.507143	0.00132068
rs2228144	C	126	337	0.887324	0.873057	0.765	1.144
	T	16	49	0.112676	0.126943
rs1800796	C	35	65	0.246479	0.164975	0.04*	1.653
	G	107	329	0.753521	0.835025
rs1800795	C	91	262	0.64	0.664	0.607	0.899
	G	51	132	0.359	0.335
rs1143643	A	46	132	0.323944	0.335025	0.836	0.951
	G	96	262	0.676056	0.664975
rs1800896	C	54	145	0.380282	0.371795	0.919	1.036
	T	88	245	0.619718	0.628205
rs2222202	A	50	139	0.367	0.365	1	1.008
	G	86	241	0.632	0.634
rs4073	A	63	176	0.443662	0.446701	1	0.987
	T	79	218	0.556338	0.553299
rs2664349	C	51	124	0.359155	0.314721	0.348	1.219
	T	91	270	0.640845	0.685279
rs2569190	C	70	205	0.5	0.520305	0.694	0.922
	T	70	189	0.5	0.479695
rs352140	C	78	212	0.549296	0.538071	0.844	1.046
	T	64	182	0.450704	0.461929

## Sheet: Table S2
Table S2. Counts per genotype for IL6 SNPs based on the three clusters
Genotypes	rs1800796						rs1800795
	Cluster 1		Cluster 2		Cluster 3		Cluster 1		Cluster 2		Cluster 3
	aCA	non-aCA	aCA	non-aCA	aCA	non-aCA	aCA	non-aCA	aCA	non-aCA	aCA	non-aCA
CC	0	0	3	1	8	10	14	46	8	21	11	28
CG	4	13	5	16	4	14	19	61	5	10	1	1
GG	42	122	5	16	0	5	13	28	0	2	0	0
